# Supplementary material for: Epidemiological Impact of Increasing Vaccination Coverage Rate and Re-Vaccination on Pneumococcal Disease in Older Adults in Germany
Source: Vaccines (Basel). 2025 Apr 28;13(5):475. doi: 10.3390/vaccines13050475 (PMC12115568; doi:10.3390/vaccines13050475)
Supplement: Supplementary file 1 [file vaccines-13-00475-s001.zip]

Archive with 1 entries (1 files):
- vaccines-3562253-SI.pdf
